# Supplementary material for: Chronoradiobiology of Breast Cancer: The Time Is Now to Link Circadian Rhythm and Radiation Biology
Source: Int J Mol Sci. 2022 Jan 25;23(3):1331. doi: 10.3390/ijms23031331 (PMC8836288; doi:10.3390/ijms23031331)
Supplement: Supplementary file 1 [file ijms-23-01331-s001.zip]

Archive with 1 entries (1 files):
- ijms-1561540-supplementary.pdf
